# Supplementary material for: Exploring Levels of Interspecies Interaction: Expectations, Knowledge, and Empathy in Human–Dog Relationships
Source: Animals (Basel). 2024 Aug 29;14(17):2509. doi: 10.3390/ani14172509 (PMC11394575; doi:10.3390/ani14172509)
Supplement: Supplementary file 1 [file animals-14-02509-s001.zip]

Archive with 1 entries (1 files):
- animals-3114986-supplementary.pdf
